# Supplementary material for: Association of urinary bisphenol A with hyperlipidemia and all-cause mortality: NHANES 2003–2016
Source: PLoS One. 2024 Jul 1;19(7):e0304516. doi: 10.1371/journal.pone.0304516 (PMC11216755; doi:10.1371/journal.pone.0304516)
Supplement: S1 Data — (XLSX) [file pone.0304516.s002.xlsx]

## Sheet: 工作表名
Year
